# Supplementary material for: PHA-665752’s Antigrowth and Proapoptotic Effects on HSC-3 Human Oral Cancer Cells
Source: Int J Mol Sci. 2024 Mar 1;25(5):2871. doi: 10.3390/ijms25052871 (PMC10932316; doi:10.3390/ijms25052871)
Supplement: Supplementary file 1 [file ijms-25-02871-s001.zip]

Archive with 2 entries (2 files):
- ijms-2828335 supplementary figure S1.pdf
- Table S1 Antibodies used in this study.pdf
